# Supplementary material for: Cell Wall Integrity Mediated by CfCHS1 Is Important for Growth, Stress Responses and Pathogenicity in Colletotrichum fructicola
Source: J Fungi (Basel). 2023 Jun 1;9(6):643. doi: 10.3390/jof9060643 (PMC10305008; doi:10.3390/jof9060643)
Supplement: Supplementary file 1 [file jof-09-00643-s001.zip]

Archive with 1 entries (1 files):
- jof-2337866-supplementary.pdf
